# Supplementary material for: Relationships among apical surface area, impaction level, and age in impacted mandibular third molars: a CBCT study
Source: Oral Radiol. 2025 Oct 7;42(2):371–8. doi: 10.1007/s11282-025-00868-5 (PMC12988898; doi:10.1007/s11282-025-00868-5)
Supplement: Supplementary file 1 — Supplementary file1 (XLSX 83 KB) [file 11282_2025_868_MOESM1_ESM.xlsx]

## Sheet: Title page
Relationships among apical surface area, impaction level, and age in impacted mandibular third molars: A CBCT study
Oral Radiology
Ghassan Ali Abbas1,2, Rabiah Al-Adawiyah Rahmat2*, Amir Hazwan Abdul Rahim2*, Meghna Gohain2, Arofi Kurniawan4, Mariam Abdullah3, Zuraiza Mohamad Zaini2, Norliza Ibrahim2*
1Department of Oral Diagnosis, Faculty of Dentistry, University of Karbala, Karbala, Iraq.
2Department of Oral and Maxillofacial Clinical Sciences, Faculty of Dentistry, Universiti Malaya, Kuala Lumpur, Malaysia.
3Department of Restorative Dentistry, Faculty of Dentistry, Universiti Malaya, Kuala Lumpur, Malaysia.
4Department of Forensic Odontology, Faculty of Dental Medicine, Universitas Airlangga, Indonesia
*Corresponding authors:
1. Norliza Ibrahim
Email: norlizaibrahim@um.edu.my
ORCID iD: 0000-0002-2481-2893
Phone No: +60379674895
Department of Oral and Maxillofacial Clinical Sciences
Faculty of Dentistry
Universiti Malaya
Kuala Lumpur, Malaysia
2. Amir Hazwan Abdul Rahim
Email: amirhazwan@um.edu.my
ORCID iD: 0000-0002-9085-0804
Phone No: +60379674807
Department of Oral and Maxillofacial Clinical Sciences
Faculty of Dentistry
Universiti Malaya
Kuala Lumpur, Malaysia.
3. Rabiah Al-Adawiyah Rahmat
Email: rabiahadaw@um.edu.my
ORCID iD: 0000-0002-4419-683X
Phone No: +60132525383
Department of Oral and Maxillofacial Clinical Sciences
Faculty of Dentistry
Universiti Malaya
Kuala Lumpur, Malaysia.

## Sheet: Data
Online resource 1: Apical surface area measurement, ASAM (mm2) and impaction level of impacted mandibular third molars, and subject's chronological age
ID	Age (years)	ASAM (mm2)	Impaction level
1	17.23	15.44	A
2	17.29	13.29	A
3	17.29	14.4	A
4	19.79	7.5	A
5	20.8	5.55	A
6	21.37	3.53	A
7	21.37	3.4	A
8	21.4	3.32	A
9	21.75	2.47	A
10	23.58	2.57	A
11	24.05	1.97	A
12	25.16	1.71	A
13	25.86	2.96	A
14	15	59.73	B
15	15	30.43	B
16	15.18	43.48	B
17	15.28	35.82	B
18	15.42	54.03	B
19	15.42	49.96	B
20	15.56	11.54	B
21	15.56	12.36	B
22	15.62	50.86	B
23	15.62	4.33	B
24	15.62	4.93	B
25	15.99	58.95	B
26	16.26	39.07	B
27	16.33	11.81	B
28	16.33	25.39	B
29	16.34	19.35	B
30	16.35	19.9	B
31	16.35	33.99	B
32	16.4	46.52	B
33	16.52	22.34	B
34	16.52	22.28	B
35	16.56	22.32	B
36	16.56	22.3	B
37	16.64	43.81	B
38	16.68	31.28	B
39	16.7	47.1	B
40	16.7	44.91	B
41	16.84	20.9	B
42	17.18	17.12	B
43	17.23	12.98	B
44	17.54	12.01	B
45	17.58	14.74	B
46	17.58	15.05	B
47	17.62	16.52	B
48	17.62	13.29	B
49	17.63	14.28	B
50	17.63	17.95	B
51	17.72	38.74	B
52	17.72	39.12	B
53	18	9.77	B
54	18	12.45	B
55	18.09	14.67	B
56	18.09	9.98	B
57	18.15	14.17	B
58	18.15	16.05	B
59	18.16	14.59	B
60	18.16	16.02	B
61	18.16	5	B
62	18.18	6.78	B
63	18.18	7.76	B
64	18.24	7.09	B
65	18.24	9.09	B
66	18.3	13.99	B
67	18.37	17.09	B
68	18.37	13.48	B
69	18.45	14.01	B
70	18.45	7.46	B
71	18.57	9.81	B
72	18.57	8.93	B
73	18.58	11.85	B
74	18.65	7.59	B
75	18.65	9.91	B
76	18.67	8.73	B
77	18.67	10.09	B
78	18.78	11.99	B
79	19	6.63	B
80	19.19	5.26	B
81	19.19	5.69	B
82	19.2	10.29	B
83	19.2	12	B
84	19.22	8.83	B
85	19.22	8.34	B
86	19.31	11.23	B
87	19.37	7.76	B
88	19.53	42.61	B
89	19.57	6.15	B
90	19.57	6.67	B
91	19.58	5.96	B
92	19.58	14.84	B
93	19.62	9	B
94	19.65	9.87	B
95	19.65	5.26	B
96	19.66	7.89	B
97	19.66	7.77	B
98	19.66	6.68	B
99	19.66	8.33	B
100	19.66	7	B
101	19.69	8.13	B
102	19.69	6.95	B
103	19.7	8.32	B
104	19.77	17.61	B
105	19.79	8.25	B
106	19.79	11.07	B
107	19.8	7.02	B
108	19.8	5.87	B
109	19.82	7.79	B
110	19.82	2.94	B
111	19.85	8.9	B
112	19.85	5.42	B
113	19.86	7.89	B
114	19.86	8.22	B
115	19.89	5.6	B
116	19.89	7.67	B
117	19.91	9.1	B
118	19.91	7.66	B
119	19.98	7.87	B
120	20	5.91	B
121	20	5.87	B
122	20.01	11.9	B
123	20.01	5.99	B
124	20.05	5.69	B
125	20.05	5.12	B
126	20.14	6.66	B
127	20.14	6.18	B
128	20.18	1.04	B
129	20.21	5.46	B
130	20.21	5.97	B
131	20.24	5.37	B
132	20.24	5.06	B
133	20.3	5.68	B
134	20.33	6.14	B
135	20.68	5.19	B
136	20.68	5.67	B
137	20.72	4.99	B
138	20.72	6.16	B
139	20.74	4.73	B
140	20.76	5.98	B
141	20.76	5.71	B
142	20.8	5.67	B
143	20.95	6.21	B
144	20.95	6.11	B
145	21	1.71	B
146	21	0.64	B
147	21.09	4.77	B
148	21.09	4.91	B
149	21.14	4.88	B
150	21.14	4.92	B
151	21.2	1.38	B
152	21.2	1.52	B
153	21.21	4.51	B
154	21.21	4.4	B
155	21.27	4.89	B
156	21.27	4.74	B
157	21.32	4.48	B
158	21.32	4.32	B
159	21.34	3.44	B
160	21.34	3.67	B
161	21.39	2.39	B
162	21.4	3.75	B
163	21.5	1.86	B
164	21.5	3.01	B
165	21.56	2.54	B
166	21.65	3.49	B
167	21.65	5.35	B
168	21.66	1.8	B
169	21.66	2.28	B
170	21.68	1.48	B
171	21.68	2.28	B
172	21.74	4.08	B
173	21.75	3.07	B
174	21.83	1.83	B
175	21.92	2.13	B
176	21.98	2.97	B
177	22.02	2.35	B
178	22.02	3.51	B
179	22.03	2.44	B
180	22.03	2.6	B
181	22.12	2.5	B
182	22.14	3.04	B
183	22.14	2.58	B
184	22.26	3.18	B
185	22.3	3.54	B
186	22.3	2.49	B
187	22.31	2.79	B
188	22.36	3.15	B
189	22.38	1.89	B
190	22.38	1.91	B
191	22.4	3.12	B
192	22.4	1.18	B
193	22.41	1.88	B
194	22.41	2.59	B
195	22.63	3.27	B
196	22.63	2.49	B
197	22.73	2.65	B
198	22.73	2.99	B
199	22.76	2.05	B
200	22.8	3.47	B
201	22.8	1.25	B
202	22.81	3.59	B
203	22.81	3.17	B
204	22.84	2.45	B
205	22.84	2.12	B
206	22.88	3.39	B
207	22.91	3.5	B
208	22.96	2.98	B
209	22.96	1.94	B
210	22.96	2.43	B
211	22.96	2.52	B
212	23	3.12	B
213	23	3.32	B
214	23.01	2.4	B
215	23.06	2.65	B
216	23.06	3.12	B
217	23.15	1.64	B
218	23.18	3.25	B
219	23.18	3.44	B
220	23.18	2.57	B
221	23.18	2.67	B
222	23.24	2.8	B
223	23.25	3.43	B
224	23.26	2.56	B
225	23.42	2.69	B
226	23.47	8.77	B
227	23.47	2.5	B
228	23.47	1.89	B
229	23.47	1.45	B
230	23.49	1.36	B
231	23.49	2.3	B
232	23.51	5.63	B
233	23.53	2.61	B
234	23.53	2.5	B
235	23.56	8	B
236	23.56	5.22	B
237	23.58	2.52	B
238	23.61	4.43	B
239	23.62	3.23	B
240	23.62	3.32	B
241	23.64	3.49	B
242	23.64	1.74	B
243	23.65	2.12	B
244	23.65	1.46	B
245	23.67	2.95	B
246	23.71	1.62	B
247	23.71	2.11	B
248	23.77	8.14	B
249	23.78	1.81	B
250	23.78	1.62	B
251	23.81	2.05	B
252	23.83	1.11	B
253	23.86	1.25	B
254	23.86	1.3	B
255	23.93	1.99	B
256	24.06	2.11	B
257	24.06	2.1	B
258	24.19	2.2	B
259	24.23	0.79	B
260	24.23	0.88	B
261	24.23	2.04	B
262	24.25	1.12	B
263	24.25	3.1	B
264	24.26	2.39	B
265	24.26	2.41	B
266	24.33	0.44	B
267	24.36	2.05	B
268	24.36	1.96	B
269	24.39	2.27	B
270	24.41	6.59	B
271	24.52	1.99	B
272	24.54	2.02	B
273	24.54	2.29	B
274	24.55	2.88	B
275	24.57	1.14	B
276	24.6	1.66	B
277	24.6	1.32	B
278	24.62	1.38	B
279	24.67	1.59	B
280	24.67	1.74	B
281	24.72	1.75	B
282	24.72	1.98	B
283	24.73	1.56	B
284	24.73	1.69	B
285	24.85	2.15	B
286	24.85	2.21	B
287	25.03	0.71	B
288	25.05	1.13	B
289	25.14	1.7	B
290	25.14	1.77	B
291	25.16	1.69	B
292	25.16	2.69	B
293	25.16	2.75	B
294	25.19	2.15	B
295	25.32	1.02	B
296	25.32	1.62	B
297	25.32	1.66	B
298	25.37	2.03	B
299	25.37	2.55	B
300	25.42	1.66	B
301	25.42	1.7	B
302	25.47	1.6	B
303	25.71	1.8	B
304	25.71	1.85	B
305	25.79	2.84	B
306	25.79	1.92	B
307	25.83	2.21	B
308	25.83	1.89	B
309	25.86	2.81	B
310	25.87	1.05	B
311	25.92	1.39	B
312	25.92	1.58	B
313	25.95	0.89	B
314	15.18	41.45	B/C
315	15.2	66.82	B/C
316	15.23	41.28	B/C
317	15.42	45.6	B/C
318	17.88	25.59	B/C
319	18.78	11.99	B/C
320	19.62	9	B/C
321	19.77	17.61	B/C
322	20.18	1.04	B/C
323	20.33	6.14	B/C
324	20.93	3.88	B/C
325	20.93	6.85	B/C
326	21.86	3.49	B/C
327	22.02	2.35	B/C
328	22.88	2.34	B/C
329	23.24	2.8	B/C
330	23.26	2.56	B/C
331	23.53	0.66	B/C
332	25.47	1.54	B/C
333	25.87	1.05	B/C
334	15	41.12	C
335	15	60.56	C
336	15	59.46	C
337	15	38	C
338	15	99.54	C
339	15	111.24	C
340	15	35.22	C
341	15	42.45	C
342	15.02	50.16	C
343	15.02	40.58	C
344	15.05	64.48	C
345	15.2	66.82	C
346	15.21	57.9	C
347	15.21	48.17	C
348	15.23	41.28	C
349	15.28	28.89	C
350	15.42	45.23	C
351	15.59	31.46	C
352	15.62	49.65	C
353	15.65	30.34	C
354	15.65	26.34	C
355	15.99	53.82	C
356	16.04	22.95	C
357	16.04	19.38	C
358	16.19	46.4	C
359	16.19	46.94	C
360	16.34	16.26	C
361	16.36	64	C
362	16.36	59.64	C
363	16.4	47.4	C
364	16.64	41.46	C
365	16.68	24.58	C
366	16.84	23.01	C
367	16.88	39.89	C
368	16.88	21.1	C
369	17	78.95	C
370	17	70.1	C
371	17.18	14.64	C
372	17.31	49.29	C
373	17.31	69.16	C
374	17.54	60.52	C
375	17.58	23.21	C
376	17.58	25.57	C
377	17.88	25.59	C
378	18.16	5.38	C
379	18.19	8.36	C
380	18.19	7.63	C
381	18.33	9.85	C
382	18.33	11.68	C
383	18.74	12.59	C
384	18.74	11.57	C
385	18.78	11.66	C
386	18.85	37.23	C
387	18.85	42.32	C
388	19	7.09	C
389	19.1	12.35	C
390	19.37	6.69	C
391	19.66	7.96	C
392	19.75	12.49	C
393	19.77	19.49	C
394	19.78	5.74	C
395	19.79	28.62	C
396	19.98	5.66	C
397	20.03	8.8	C
398	20.03	9.97	C
399	20.06	5.54	C
400	20.06	6.02	C
401	20.71	3.57	C
402	20.71	4.39	C
403	21.39	1.69	C
404	21.61	4.45	C
405	21.61	4.4	C
406	21.74	4.5	C
407	21.75	5.07	C
408	21.83	0.88	C
409	21.92	1.74	C
410	21.92	4.01	C
411	21.92	4.13	C
412	22.12	2.4	C
413	22.14	1.93	C
414	22.26	3.34	C
415	22.31	2.95	C
416	22.37	4.84	C
417	22.37	3.42	C
418	22.39	3.44	C
419	22.76	3.34	C
420	23.01	1.97	C
421	23.15	2.42	C
422	23.21	2.56	C
423	23.25	5.02	C
424	23.4	2.61	C
425	23.4	1.97	C
426	23.53	0.59	C
427	23.56	2.95	C
428	23.56	2.42	C
429	23.61	2.85	C
430	23.67	5.55	C
431	23.67	2.55	C
432	23.81	2.51	C
433	23.93	2.94	C
434	24.05	1.87	C
435	24.2	2.35	C
436	24.2	1.04	C
437	24.23	0.67	C
438	24.52	2.32	C
439	24.55	2.1	C
440	24.62	1.44	C
441	24.71	0.86	C
442	24.71	0.6	C
443	25.05	1.38	C
444	25.07	3.15	C
445	25.07	2.9	C
446	25.95	1.13	C
